# Supplementary material for: Emergent Ascomycetes in Viticulture: An Interdisciplinary Overview
Source: Front Plant Sci. 2019 Nov 22;10:1394. doi: 10.3389/fpls.2019.01394 (PMC6883492; doi:10.3389/fpls.2019.01394)
Supplement: Supplementary file 3 [file Table_1.xlsx]

## Sheet: Table_S1.A
Supplementary Table 1. Disease distribution map sources.
A) Powdery mildew
Source	Reference	Region	State	Year
Literature	Schweinitz 1934: Erysihphe necator	USA		1834
Literature	Berkeley 1847: Oidium Tuckeri	Europe	England	1845
Literature	Bulit, J., & Lafon, R. (1978). Powdery mildew of the vine. The powdery mildews, 525-548.	Europe	France	1847
Literature	Bulit, J., & Lafon, R. (1978). Powdery mildew of the vine. The powdery mildews, 525-548.	Europe	Italy	1850
Literature	Bulit, J., & Lafon, R. (1978). Powdery mildew of the vine. The powdery mildews, 525-548.	Europe	Spain	1850
Literature	Bulit, J., & Lafon, R. (1978). Powdery mildew of the vine. The powdery mildews, 525-548.	Europe	Portugal	1850
Literature	Bulit, J., & Lafon, R. (1978). Powdery mildew of the vine. The powdery mildews, 525-548.	Europe	Italy	1851
Literature	Bulit, J., & Lafon, R. (1978). Powdery mildew of the vine. The powdery mildews, 525-548.	Europe	Germany	1851
Literature	Bulit, J., & Lafon, R. (1978). Powdery mildew of the vine. The powdery mildews, 525-548.	Africa	Algeria	1851
Literature	Bulit, J., & Lafon, R. (1978). Powdery mildew of the vine. The powdery mildews, 525-548.	Africa	Marocco	1851
Literature	Bulit, J., & Lafon, R. (1978). Powdery mildew of the vine. The powdery mildews, 525-548.	Europe	Greece	1851
Literature	Bulit, J., & Lafon, R. (1978). Powdery mildew of the vine. The powdery mildews, 525-548.	Middle East	Turchia	1851
Literature	Pearson, R. C., and Gadoury, D. M. (1992). Powdery Mildew of Grapes. Plant diseases of international importance. Vol III. Diseases of fruit crops., eds. J. Kumar, H. S. Chaube, U. S. Singh, and A. N. Mukhopadhyay (Prentice Hall, Englewood Cliffs, USA), 129–146	USA		1859
USA DB	Ciferri, R. 1929. Micoflora Domingensis. Lista de los hongos hasta la fecha indicados en Santo Domingo. Ser. B, Bot. Estac. Agron. Moca 14: 1-260. (40296)	Central America	Dominican Republic	1929
USA DB	Gilman, J.C., and Archer, W.A. 1929. The Fungi of Iowa Parasitic on Plants. Iowa State Coll. J. Sci. 3: 299-507. (10325)	USA	Iowa	1929
USA DB	Maneval, W.E. 1937. A List of the Missouri Fungi. Univ. Missouri Stud., Sci. Ser. 12: --. (11289)	USA	Missouri	1937
USA DB	Mujica, F., and Vergara, C. 1945. Flora fungosa Chilena. Indice preliminar de los huespedes de los hongos chilenos y sus referencias bibliograficas. Imprenta Stanley, 199 pages. (6792	South America	Chile	1945
USA DB	Parris, G.K. 1959. A revised host index of Mississippi plant diseases. Mississippi State Univ., Bot. Dept. Misc. Publ. 1: 1-146. (1289)	USA	Missisipi	1959
USA DB	Anonymous 1960. Index of Plant Diseases in the United States. U.S.D.A. Agric. Handb. 165: 1-531. (94)	USA	California	1960
USA DB	Anonymous 1960. Index of Plant Diseases in the United States. U.S.D.A. Agric. Handb. 165: 1-531. (94)	USA	Illinois	1960
USA DB	Hanlin, R.T. 1963. A revision of the Ascomycetes of Georgia. Georgia Agric. Exp. Sta. Mimeo Ser. n.s. 175: 1-65. (278)	USA	Georgia	1963
USA DB	Koshkelova, E.N., and Frolov, I.P. 1973. [Microflora of the foothills of Kopetdag and Central Karakum (Micromycetes)] (Translated from Russian). Publ. House, Acad. Sci. Turkmen S.S.R.,Ylym, Ashgabat, 196 pages. (36206)	Asia		1973
CABI	Bergna et al., 1976; CABI/EPPO, 2001	South America	Argentina	1976
USA DB	Alvarez, M.G. 1976. Primer catalogo de enfermedades de plantas Mexicanas. Fitofilo 71: 1-169. (7848)	Central America	Mexico	1976
CABI	Hammett, 1977; Herger et al., 1989; Kerse and Ballard, 1989; Magarey et al., 1994; CABI/EPPO, 2001	Australasia	New Zealand	1977
CABI	Vanek and Pospisilova, 1977; Muska, 1992; Serdahely, 2000; CABI/EPPO, 2001	Europe	Slovakia	1977
USA DB	Gorter, G.J.M.A. 1977. Index of plant pathogens and the diseases they cause in cultivated plants in South Africa. Republic South Africa Dept. Agric. Techn. Serv. Pl. Protect. Res. Inst. Sci. Bull. 392: 1-177. (6959)	Africa	South Africa	1977
CABI	Malenin, 1978; Malenin, 1984; Katerova et al., 1998; CABI/EPPO, 2001	Europe	Bulgaria	1978
CABI	Kondic and Kovacic, 1979; Cvjetkovic and Isakovic, 1992; Cvjetkovic, 1997; CABI/EPPO, 2001	Europe	Croatia	1979
CABI	Pospisilova & Vanek, 1979	Europe	Czechoslovakia (former)	1979
CABI	Kondic and Kovacic, 1979; Cvjetkovic, 1981; Nikolic, 1997	Europe	Serbia	1979
USA DB	Tai, F.L. 1979. Sylloge Fungorum Sinicorum. Sci. Press, Acad. Sin., Peking, 1527 pages. (8097)	Asia	China	1979
USA DB	Tai, F.L. 1979. Sylloge Fungorum Sinicorum. Sci. Press, Acad. Sin., Peking, 1527 pages. (8097)	Asia		1979
USA DB	Giatgong, P. 1980. Host Index of Plant Diseases in Thailand. Second Edition. Mycology Branch, Plant Pathology and Microbiology Division, Department of Agriculture and Cooperatives, Bangkok, Thailand -: 118. (44271	Asia	Thailand	1980
CABI	Nomura, 1981; Yoshida et al., 1987; Yamane et al., 1992; CABI/EPPO, 2001	Asia	Japan	1981
CABI	Belov and Filatov, 1981; Talda, 1982; Malyuganov, 1990; Pralya, 1995; CABI/EPPO, 2001	Russia	Russian Federation	1981
CABI	Tromp and Marais, 1981; Ras, 1991; Schwartz, 1993; De and Kock, 1995; Napier and Oosthuyse, 1999; CABI/EPPO, 2001	Africa	South Africa	1981
CABI	Perry et al., 1981; CABI/EPPO, 2001	USA	Texas	1981
USA DB	Raabe, R.D., Conners, I.L., and Martinez, A.P. 1981. Checklist of plant diseases in Hawaii. College of Tropical Agriculture and Human Resources, University of Hawaii. Information Text Series No. 22. Hawaii Inst. Trop. Agric. Human Resources, 313 pages. (1710)	USA	Hawaii	1981
CABI	Tomaz, 1983; Tomaz et al., 1983; Steva and Clerjeau, 1990; Steva et al., 1990; CABI/EPPO, 2001	Europe	Portugal	1983
CABI	Del-Rivero & Garcia-Mari, 1984; Ocete et al., 1996; Oliva et al., 1999; CABI/EPPO, 2001	Europe	Spain	1984
USA DB	Alfieri Jr., S.A., Langdon, K.R., Wehlburg, C., and Kimbrough, J.W. 1984. Index of Plant Diseases in Florida (Revised). Florida Dept. Agric. and Consumer Serv., Div. Plant Ind. Bull. 11: 1-389. (1)	USA	Florida	1984
USA DB	Grand, L.F., Ed. 1985. North Carolina Plant Disease Index. North Carolina Agric. Res. Serv. Techn. Bull. 240: 1-157. (282)	USA	North Carolina	1985
CABI	Amano, 1986	Africa	Algeria	1986
CABI	Amano, 1986	Africa	Armenia	1986
CABI	Amano, 1986	Central America	Barbados	1986
CABI	Amano, 1986	Asia	Bermuda	1986
CABI	Amano, 1986	South America	Bolivia	1986
CABI	Amano, 1986	Africa	Congo	1986
CABI	Amano, 1986	Central America	Cuba	1986
CABI	Amano, 1986	Europe	Cyprus	1986
CABI	Amano, 1986	Europe	Denmark	1986
CABI	Amano, 1986	Europe	Estonia	1986
CABI	Amano, 1986	Europe	Finland	1986
CABI	Amano, 1986	South America	Guatemala	1986
CABI	Amano, 1986	Africa	Guyana	1986
CABI	Amano, 1986	Asia	Indonesia	1986
CABI	Amano, 1986	Middle East	Iraq	1986
CABI	Amano, 1986	Central America	Jamaica	1986
CABI	Amano, 1986	Middle East	Jordan	1986
CABI	Amano, 1986	Africa	Kenya	1986
CABI	Amano, 1986	Europe	Latvia	1986
CABI	Amano, 1986	Middle East	Lebanon	1986
CABI	Amano, 1986	Middle East	Libya	1986
CABI	Amano, 1986	Europe	Lithuania	1986
CABI	Amano, 1986; CABI/EPPO, 2001	Africa	Malawi	1986
CABI	Amano, 1986	Europe	Malta	1986
CABI	Amano, 1986	Middle East	Mauritania	1986
CABI	Amano, 1986	Africa	Morocco	1986
CABI	Amano, 1986	Africa	Mozambique	1986
CABI	Amano, 1986	Asia	Myanmar	1986
CABI	Amano, 1986	Europe	Netherlands	1986
CABI	Amano, 1986	Central America	Puerto Rico	1986
CABI	Amano, 1986	Middle East	Saudi Arabia	1986
CABI	Amano, 1986	Africa	Somalia	1986
CABI	Amano, 1986	Asia	Sri Lanka	1986
CABI	Amano, 1986	Europe	Sweden	1986
CABI	Amano, 1986	Middle East	Syria	1986
CABI	Amano, 1986	Africa	Trinidad and Tobago	1986
CABI	Amano, 1986	Africa	Tunisia	1986
CABI	Amano, 1986	Africa	Uganda	1986
CABI	Amano, 1986	South America	Uruguay	1986
CABI	Amano, 1986	Africa	Zimbabwe	1986
USA DB	Amano, K. (Hirata) 1986. Host range and geographical distribution of the powdery mildew fungi. Japan Sci. Soc. Press, Tokyo, 741 pages. (7190)	Middle East	Afghanistan	1986
USA DB	Amano, K. (Hirata) 1986. Host range and geographical distribution of the powdery mildew fungi. Japan Sci. Soc. Press, Tokyo, 741 pages. (7190)	Africa	Angola	1986
USA DB	Amano, K. (Hirata) 1986. Host range and geographical distribution of the powdery mildew fungi. Japan Sci. Soc. Press, Tokyo, 741 pages. (7190)	Australasia	Australia	1986
USA DB	Amano, K. (Hirata) 1986. Host range and geographical distribution of the powdery mildew fungi. Japan Sci. Soc. Press, Tokyo, 741 pages. (7190)	South America	Brazil	1986
USA DB	Amano, K. (Hirata) 1986. Host range and geographical distribution of the powdery mildew fungi. Japan Sci. Soc. Press, Tokyo, 741 pages. (7190)	Asia	Cambodia	1986
USA DB	Amano, K. (Hirata) 1986. Host range and geographical distribution of the powdery mildew fungi. Japan Sci. Soc. Press, Tokyo, 741 pages. (7190)	Africa	Ghana	1986
USA DB	Amano, K. (Hirata) 1986. Host range and geographical distribution of the powdery mildew fungi. Japan Sci. Soc. Press, Tokyo, 741 pages. (7190)	Asia	Malaysia	1986
USA DB	Amano, K. (Hirata) 1986. Host range and geographical distribution of the powdery mildew fungi. Japan Sci. Soc. Press, Tokyo, 741 pages. (7190)	Asia	Nepal	1986
USA DB	Amano, K. (Hirata) 1986. Host range and geographical distribution of the powdery mildew fungi. Japan Sci. Soc. Press, Tokyo, 741 pages. (7190)	Australasia	New Caledonia	1986
USA DB	Amano, K. (Hirata) 1986. Host range and geographical distribution of the powdery mildew fungi. Japan Sci. Soc. Press, Tokyo, 741 pages. (7190)	Africa	Nigeria	1986
USA DB	Amano, K. (Hirata) 1986. Host range and geographical distribution of the powdery mildew fungi. Japan Sci. Soc. Press, Tokyo, 741 pages. (7190)	South America	Venezuela	1986
USA DB	Amano, K. (Hirata) 1986. Host range and geographical distribution of the powdery mildew fungi. Japan Sci. Soc. Press, Tokyo, 741 pages. (7190)	Asia	Viet Nam	1986
CABI	Flick, 1988; CABI/EPPO, 2001	Europe	Luxembourg	1988
CABI	Ari and Delen, 1988; Cetin and Onogur, 1990; Ari and Kapkin, 1992; Turan and Tokgonul, 1994; Ari et al., 1996; CABI/EPPO, 2001	Middle East	Turkey	1988
CABI	Bankovskaya et al., 1990; Piskareva and Troshin, 1991; Yakushkina et al., 1994; Chichinadze et al., 1997; CABI/EPPO, 2001	Europe	Ukraine	1990
CABI	Bourbos and Skoudridakis, 1991; CABI/EPPO, 2001	Europe	Greece	1991
CABI	Savin et al., 1992; Pralya, 1995; CABI/EPPO, 2001	Europe	Moldova	1992
CABI	Lisek et al., 1992; Werner, 1994; CABI/EPPO, 2001	Europe	Poland	1992
CABI	Falk et al., 1995a; Hilber and Bodmer, 1993; Cortesi et al., 1995; Erickson and Wilcox, 1997; English-Loeb et al., 1999; CABI/EPPO, 2001	USA	New York	1993
CABI	Redl et al., 1994; Denzer, 1996; Redl and Steinkellner, 1996; Steinkellner, 1998; Steinkellner and Redl, 1998; CABI/EPPO, 2001	Europe	Austria	1994
CABI	Michlovsky, 1994; Cho et al., 2012	Europe	Czech Republic	1994
CABI	Munshi et al., 1994; Delye et al., 1999; CABI/EPPO, 2001	Asia	India	1994
CABI	Reh and Schlosser, 1995	Europe	Belgium	1995
CABI	Banihashemi and Parvin, 1995; Karimi and Hajian, 1997; CABI/EPPO, 2001	Middle East	Iran	1995
CABI	Reuveni and Reuveni, 1995; Delye et al., 1999; CABI/EPPO, 2001	Middle East	Israel	1995
CABI	Oh-Jeung Haing, 1996; Oh-Jeung Haing, 1997; CABI/EPPO, 2001	Asia	Korea, Republic of	1996
CABI	Chichinadze et al., 1997; CABI/EPPO, 2001	Asia	Kazakhstan	1997
CABI	Cracana et al., 1997; CABI/EPPO, 2001	Europe	Romania	1997
CABI	Wample et al., 1997	USA	Virginia	1997
CABI	Wample et al., 1997; CABI/EPPO, 2001	USA	Washington	1997
CABI	Cindric et al., 1998; CABI/EPPO, 2001	Europe	Bosnia and Herzegovina	1998
CABI	Blaich and Grundhofer, 1998; Fuhr et al., 1998; Hill and Blaise, 1998; Kassemeyer et al., 1998; Schnabel et al., 1998; CABI/EPPO, 2001	Europe	Germany	1998
CABI	Fuzi, 1999a; Fuzi, 1999b; Kozma & Hajdu, 1998; Voigt et al., 1998; Palfi and Pakozdi, 1999; CABI/EPPO, 2001	Europe	Hungary	1998
CABI	Baumgartner et al., 1998; Tamm et al., 1998; Siegfried and Holliger, 1999; Siegfried et al., 1999; Speiser et al., 1999; CABI/EPPO, 2001	Europe	Switzerland	1998
CABI	Cindric et al., 1998; CABI/EPPO, 2001	Europe	Croatia	1998
CABI	Cindric et al., 1998; CABI/EPPO, 2001	Europe	Macedonia	1998
CABI	Cindric et al., 1998; CABI/EPPO, 2001	Europe	Montenegro	1998
CABI	Cindric et al., 1998; CABI/EPPO, 2001	Europe	Serbia	1998
CABI	Cindric et al., 1998; CABI/EPPO, 2001	Europe	Slovinia	1998
CABI	Ellis et al., 1999; CABI/EPPO, 2001	USA	Ohio	1999
CABI	CABI/EPPO, 2001	USA	Arkansas	2001
CABI	CABI/EPPO, 2001	Asia	Azerbaijan	2001
CABI	CABI/EPPO, 2001	Canada	Canada	2001
CABI	CABI/EPPO, 2001	Africa	Egypt	2001
CABI	CABI/EPPO, 2001	Africa	Ethiopia	2001
CABI	CABI/EPPO, 2001	USA	Idaho	2001
CABI	CABI/EPPO, 2001	USA	Indiana	2001
CABI	CABI/EPPO, 2001	Asia	Kyrgyzstan	2001
CABI	CABI/EPPO, 2001	USA	Maryland	2001
CABI	CABI/EPPO, 2001	USA	Massachusetts	2001
CABI	CABI/EPPO, 2001	USA	Mississippi	2001
CABI	CABI/EPPO, 2001	USA	North Dakota	2001
CABI	CABI/EPPO, 2001	USA	Oklahoma	2001
CABI	CABI/EPPO, 2001	USA	Oregon	2001
CABI	CABI/EPPO, 2001	Asia	Pakistan	2001
CABI	CABI/EPPO, 2001	Australasia	Papua New Guinea	2001
CABI	CABI/EPPO, 2001	USA	Pennsylvania	2001
CABI	CABI/EPPO, 2001; Bendezú-Euribe and Alvarez, 2012	South America	Peru	2001
CABI	CABI/EPPO, 2001	USA	South Dakota	2001
CABI	CABI/EPPO, 2001	Africa	Sudan	2001
CABI	CABI/EPPO, 2001	Africa	Tanzania	2001
CABI	CABI/EPPO, 2001	Asia	Turkmenistan	2001
CABI	CABI/EPPO, 2001	Europe	UK	2001
CABI	CABI/EPPO, 2001	Asia	Uzbekistan	2001
CABI	CABI/EPPO, 2001	USA	Wisconsin	2001
CABI	CABI/EPPO, 2006	Africa	Congo Democratic Republic	2006
CABI	CABI/EPPO, 2006	Central America	Costa Rica	2006
CABI	CABI/EPPO, 2006	Africa	Sierra Leone	2006
CABI	CABI/EPPO, 2006	Asia	Taiwan	2006
CABI	CABI/EPPO, 2006	Middle East	Yemen	2006
USA DB	Rusanov, V.A., and Bulgakov, T.S. 2008. Powdery mildew fungi of Rostov region. Mikol. Fitopatol. 42: 314-322. (42793)	Russia	Russia	2008
USA DB	Park, M.-J., Choi, Y.-J. , Hong, S.-B., and Shin, H.-D. 2010. Genetic variability and mycohost association of Ampelomyces quisqualis isolates inferred from phylogenetic analyses of ITS rDNA and actin gene sequences. Fung. Biol. 114: 235-247. (44196)	Asia	Korea	2010
USA DB		Asia	Korea	2010
USA DB	Bendezu-Euribe, M.V., and Alvarez, L.A. 2012. The perfect stage of powdery mildew of grapevine caused by Erysiphe necatorfound in Peru. Pl. Dis. 96: 768. (45705)	South America	Peru	2012
CABI	https://www.cabi.org/cpc/datasheet/55705
USDA	https://nt.ars-grin.gov/fungaldatabases/new_allView.cfm?whichone=all&thisName=Erysiphe%20necator&organismtype=Fungus&fromAllCount=yes

## Sheet: S1.B
Supplementary Table 1. Disease distribution map sources.
B) Black rot
Source	Reference	Region	State	Year
Literature	Reddick, D., 1911: The black rot disease of grapes. Cornell Univ. Agri.cExp. Stat. Bull. 293, 289-364	USA	Kentaky	1804
Literature	Reddick, D., 1911: The black rot disease of grapes. Cornell Univ. Agri.cExp. Stat. Bull. 293, 289-364	USA	Ohio	1848
Literature	Reddick, D., 1911: The black rot disease of grapes. Cornell Univ. Agri.cExp. Stat. Bull. 293, 289-364	USA	Tennessee	1848
Literature	Reddick, D., 1911: The black rot disease of grapes. Cornell Univ. Agri.cExp. Stat. Bull. 293, 289-364	USA	Missouri	1860
US NFC DB	Cooke, M.C. 1878. Ravenel's American fungi. Grevillea 6: 129-146. (2065)	USA	South Carolina	1878
Literature	Viala e Ravaz 1885	Europe	France	1885
Literature	Reddick, D., 1911: The black rot disease of grapes. Cornell Univ. Agri.cExp. Stat. Bull. 293, 289-364	Europe	Germany	1885
Literature	Reddick, D., 1911: The black rot disease of grapes. Cornell Univ. Agri.cExp. Stat. Bull. 293, 289-364	Middle East	Turkey	1885
Literature	Reddick, D., 1911: The black rot disease of grapes. Cornell Univ. Agri.cExp. Stat. Bull. 293, 289-364	USA	Delaware	1888
Literature	Rinaldi, P. A., et al. Genetic variability of Phyllosticta ampelicida, the agent of black rot disease of grapevine. Phytopathology, 2017, 107.11: 1406-1416.	Europe	Italy	1891
Literature	Reddick, D., 1911: The black rot disease of grapes. Cornell Univ. Agri.cExp. Stat. Bull. 293, 289-364	USA	North Carolina	1891
Literature	Reddick, D., 1911: The black rot disease of grapes. Cornell Univ. Agri.cExp. Stat. Bull. 293, 289-364	USA	Michigan ,central lake regions	1903
Literature	Reddick, D., 1911: The black rot disease of grapes. Cornell Univ. Agri.cExp. Stat. Bull. 293, 289-364	USA	Illinois ,central lake regions	1903
Literature	Reddick, D., 1911: The black rot disease of grapes. Cornell Univ. Agri.cExp. Stat. Bull. 293, 289-364	USA	Indiana ,central lake regions	1903
Literature	Reddick, D., 1911: The black rot disease of grapes. Cornell Univ. Agri.cExp. Stat. Bull. 293, 289-364	USA	Minnesota ,central lake regions	1903
Literature	Reddick, D., 1911: The black rot disease of grapes. Cornell Univ. Agri.cExp. Stat. Bull. 293, 289-364	USA	New York, Niagara	1903
Literature	Reddick, D., 1911: The black rot disease of grapes. Cornell Univ. Agri.cExp. Stat. Bull. 293, 289-364	USA	Wisconsin ,central lake regions	1903
Literature	Reddick, D., 1911: The black rot disease of grapes. Cornell Univ. Agri.cExp. Stat. Bull. 293, 289-364	USA	Pennsylvania	1904
US NFC DB	Wilson and Seaver 1909 Ascomycetes and lower fungi Fascicle 3 Mycologia I 268-273	USA	Iowa	1909
US NFC DB	Mc Curry et al. Fift annual report on the prevalence of pland diseases in the Dominion of Canada Dept. Agr. Exp. Anual Report No.5 1-93	Canada	Canada	1925
Literature	nel 1930 in Germania(Luestner, 1935; Mueller, 1934	Europe	Germany	1930
US NFC DB	https://nt.ars-grin.gov/fungaldatabases/fungushost/new_rptOneScan.cfm?scanRec=8392	Russia	Russia	1930
US NFC DB	https://nt.ars-grin.gov/fungaldatabases/fungushost/new_rptOneScan.cfm?scanRec=8363	USA	Arkansas	1930
US NFC DB	https://nt.ars-grin.gov/fungaldatabases/fungushost/new_rptOneScan.cfm?scanRec=8374	USA	Alabama	1931
US NFC DB	https://nt.ars-grin.gov/fungaldatabases/fungushost/new_rptOneScan.cfm?scanRec=8390	USA	New Jersey	1931
US NFC DB	https://nt.ars-grin.gov/fungaldatabases/fungushost/new_rptOneScan.cfm?scanRec=8381	USA	Florida	1932
US NFC DB	https://nt.ars-grin.gov/fungaldatabases/fungushost/new_rptOneScan.cfm?scanRec=8332	Africa	Guyana	1933
US NFC DB	https://nt.ars-grin.gov/fungaldatabases/fungushost/new_rptOneScan.cfm?scanRec=8363	USA	Kansas	1934
US NFC DB	https://nt.ars-grin.gov/fungaldatabases/fungushost/new_rptOneScan.cfm?scanRec=8366	Africa	Morocco	1937
US NFC DB	https://nt.ars-grin.gov/fungaldatabases/fungushost/new_rptOneScan.cfm?scanRec=8348	Asia	India	1938
US NFC DB	Overholts, L.O. 1938. Notes on fungi from the lower Mississippi Valley. Bull. Torrey Bot. Club 65: 167-180. (813)	USA	Louisiana	1938
US NFC DB	Overholts, L.O. 1938. Notes on fungi from the lower Mississippi Valley. Bull. Torrey Bot. Club 65: 167-180. (813	USA	Mississippi	1938
US NFC DB	https://nt.ars-grin.gov/fungaldatabases/fungushost/new_rptOneScan.cfm?scanRec=8362	South America	Brazil	1939
US NFC DB	https://nt.ars-grin.gov/fungaldatabases/fungushost/new_rptOneScan.cfm?scanRec=8364	USA	Massachusetts	1939
US NFC DB	https://nt.ars-grin.gov/fungaldatabases/fungushost/new_rptOneScan.cfm?scanRec=8393	South America	Uruguay	1941
US NFC DB	https://nt.ars-grin.gov/fungaldatabases/fungushost/new_rptOneScan.cfm?scanRec=8373	South America	Venezuela	1941
US NFC DB	https://nt.ars-grin.gov/fungaldatabases/fungushost/new_rptOneScan.cfm?scanRec=8367	USA	Georgia	1941
US NFC DB	Larter, L.N.H., and Martyn, E.B. 1943. A preliminary list of plant diseases in Jamaica. Mycol. Pap. 8: 1-16. (23679)	Central America	Jamaica	1942
US NFC DB	Preston, D.A. 1945. Host index of Oklahoma plant diseases. Oklahoma Agric. Coll. Agric. Exp. Sta. Techn. Bull. T-21: 1-168. (2410)	USA	Oklahoma	1945
US NFC DB	https://nt.ars-grin.gov/fungaldatabases/fungushost/new_rptOneScan.cfm?scanRec=8339	Asia	China	1948
US NFC DB	Doidge, E.M. 1950. The South African fungi and lichens to the end of 1945. Bothalia 5: 1-1094. (8029)	Africa	South Africa	1950
US NFC DB	https://nt.ars-grin.gov/fungaldatabases/fungushost/new_rptOneScan.cfm?scanRec=8351	Central America	Haiti	1955
US NFC DB	https://nt.ars-grin.gov/fungaldatabases/fungushost/new_rptOneScan.cfm?scanRec=8334	Europe	Slovakia	1958
US NFC DB	Anonymous 1960. Index of Plant Diseases in the United States. U.S.D.A. Agric. Handb. 165: 1-531. (94)	USA	Nebraska	1960
US NFC DB	Anonymous 1960. Index of Plant Diseases in the United States. U.S.D.A. Agric. Handb. 165: 1-531. (94)	USA	Texas	1960
US NFC DB	Anonymous 1960. Index of Plant Diseases in the United States. U.S.D.A. Agric. Handb. 165: 1-531. (94)	USA	West Virginia	1960
US NFC DB	Mankin, C.J. 1969. Fungous diseases on non-grass plants in South Dakota. Agric. Exp. Sta. South Dakota State Univ. Techn. Bull. 36: 1-28. (43)	USA	South Dakota	1969
US NFC DB	Pantidou, M.E. 1973. Fungus-host index for Greece. Benaki Phytopathol. Inst., Kiphissia, Athens., 382 pages. (8187)	Europe	Greece	1973
US NFC DB	Shaw, C.G. 1973. Host fungus index for the Pacific Northwest - I. Hosts. Washington State Univ. Agric. Exp. Sta. Bull. 765: 1-121. (44)	USA	Washington	1973
Literature	Onesti, G. (2015). Studies on inoculum dynamics of Guignardia bidwellii, causal agent of grape black-rot	Europe	Italy	1974
US NFC DB	Norse, D. 1974. Plant Diseases in Barbados. Phytopathol. Pap. 18: 1-38. (7284)	Central America	Barbados	1974
US NFC DB	Stevenson, J.A. 1975. Fungi of Puerto Rico and the American Virgin Islands. Contr. Reed Herb. 23: 743. (5824)	Central America	Puerto Rico	1975
US NFC DB	Stevenson, J.A. 1975. Fungi of Puerto Rico and the American Virgin Islands. Contr. Reed Herb. 23: 743. (5824)	USA	Virgin Islands	1975
CABI	CMI, 1991	USA	Oregon	1980
CABI	Index of plant diseases and associated organisms of Mozambique P Plumb‐Dhindsa, AM Mondjane - 1984 - Taylor & Francis	Africa	Mozambique	1984
CABI	Kasuyama, S. et al 1985 new disease of grape was observed in Okayama Prefecture	Asia	Japan	1985
US NFC DB	Arnold, G.R.W. 1986. Lista de Hongos Fitopatogenos de Cuba. Ministerio de Cultura Editorial Cientifico-Tecnica, 207 pages. (8050)	Central America	Cuba	1986
Literature	Steva, 1987	Central America	Martinique	1987
Literature	Pezet R; Jermini M (1989). Le Black Rot de la vigne: Symptomes, epidemiologie et lutte. Revue Suisse Viticulture Arboriculture Horticulture 21, 27-34. cit in Jermini M & Gessler C, 1996. Epidemiology and control of grape black rot in southern Switzerland. Plant Dis 80, 322–325.	Europe	Switzerland	1988
CABI	Ibrahim and Bayaa, 1989	Africa	Sudan	1989
CABI	CMI, 1991	Asia	Pakistan	1991
CABI	CMI, 1991	Asia	Philippines	1991
CABI	CMI, 1991	Asia	Taiwan	1991
CABI	CMI, 1991	Central America	El Salvador	1991
CABI	CMI, 1991	Central America	Panama	1991
CABI	CMI, 1991	Europe	Bosnia and Herzegovina	1991
CABI	CMI, 1991	Europe	Croatia	1991
CABI	CMI, 1991	Europe	Macedonia	1991
CABI	CMI, 1991	Europe	Montenegro	1991
CABI	CMI, 1991	Europe	Serbia	1991
CABI	CMI, 1991	Europe	Slovinia	1991
CABI	CMI, 1991	Europe	Austria	1991
CABI	CMI, 1991	Europe	Bulgaria	1991
CABI	CMI, 1991	Europe	Cyprus	1991
CABI	CMI, 1991	Europe	Romania	1991
CABI	CMI, 1991	Europe	Ukraine	1991
CABI	CMI, 1991	Indian Ocean	Christmas Island	1991
CABI	CMI, 1991	Middle East	Iran	1991
CABI	CMI, 1991	South America	Argentina	1991
CABI	CMI, 1991	USA	Arizona	1991
CABI	CMI, 1991	Asia	Korea, DPR	1991
Literature	Holz B (2003). Schwarzfäule der Rebe in Mosel-Saar-Ruwer: Plötzlich und unverhofft. Das Deutsche Weinmagazin 6, 26-29	Europe	Germany	2002
Literature	Rego C., Oliveira H., 2007. “Black Rot” da videira causado por Guignardia bidwellii. Actas do 7º Simpósio de Vitivinicultura do Alentejo, Évora, Portugal: 107-114.	Europe	Portugal	2006
US NFC DB	Goos, R.D. 2010. The mycota of Rhode Island: a checklist of the fungi recorded in Rhode Island (including lichens and myxomycetes) Vol. 4. Rhode Island Natural History Survey, 222 pages. (44747)	USA	Rhode Island	2010
Literature	Molitor, Daniel, et al. Composition and evaluation of a novel web-based decision support system for grape black rot control. European journal of plant pathology, 2016, 144.4: 785-798.	Europe	Luxembourg	2013
US NFC DB	Kwon, J.-H., Choi, O., Kang, D.-W., Kim, W.-I, and Kim, J. 2015. Guignardia bidwellii causes leaf spot on Boston ivy in South Korea. Australasian Plant Disease Notes 10: 20.	Asia	Korea, Republic of	2015
CABI	CMI, 1991	USA	California	ABSENT
CABI	Servicio Agrícola y Ganadero, 2013. Personal communication, Servicio Agrícola y Ganadero, Chile ; CMI, 1991	South America	Chile	ABSENT
Literature	Farr and Rossman 2009 (US NFC DB)	Western -North America		ABSENT
US NFC DB	Distribution: Cosmopolitan, except not in Australasia, Scandinavia, UK, Western USA	Australasia	Australia	ABSENT
US NFC DB	Distribution: Cosmopolitan, except not in Australasia, Scandinavia, UK, Western USA	Australasia	New Zeland	ABSENT
US NFC DB	Distribution: Cosmopolitan, except not in Australasia, Scandinavia, UK, Western USA	Central America	Mexico	ABSENT
US NFC DB	Distribution: Cosmopolitan, except not in Australasia, Scandinavia, UK, Western USA	Europe	Denmark	ABSENT
US NFC DB	Distribution: Cosmopolitan, except not in Australasia, Scandinavia, UK, Western USA	Europe	Finland	ABSENT
US NFC DB	Distribution: Cosmopolitan, except not in Australasia, Scandinavia, UK, Western USA	Europe	Iceland	ABSENT
US NFC DB	Distribution: Cosmopolitan, except not in Australasia, Scandinavia, UK, Western USA	Europe	Norway	ABSENT
US NFC DB	Distribution: Cosmopolitan, except not in Australasia, Scandinavia, UK, Western USA	Europe	Sweden	ABSENT
US NFC DB	Distribution: Cosmopolitan, except not in Australasia, Scandinavia, UK, Western USA	Europe		ABSENT
US NFC DB	Distribution: Cosmopolitan, except not in Australasia, Scandinavia, UK, Western USA	Europe	United Kingdom	ABSENT
US NFC DB	Distribution: Cosmopolitan, except not in Australasia, Scandinavia, UK, Western USA	USA	California	ABSENT
US NFC DB	Distribution: Cosmopolitan, except not in Australasia, Scandinavia, UK, Western USA	Western USA		ABSENT
CABI	https://www.cabi.org/cpc/datasheet/26152
USDA	https://nt.ars-grin.gov/fungaldatabases/new_allViewGenBank.cfm?thisName=Guignardia%20bidwellii&organismtype=Fungus

## Sheet: S1.C
Supplementary Table 1. Disease distribution map sources.
C) Anthracnose
Source	Reference	Region	State	Year
Literature	Mirica, I. (1994) Anthracnose, p. 18–19. In: Pearson, R.C. and A.C. Goheen (eds.). Compendium of grape diseases. The American Phytopathological Society Press, St. Paul, MN. "The disease is of European origin " "The disease was first reported by Pliny in Italy in the 1st century of Christian era and later published by Burrill during 1886 from Illinois, USA"	Europe	Italy	100
Literature	Jamadar 2007 M. Etiology, epidemiology and management of anthracnose of grapevine. PhD Thesis. UAS Dharwad.		Germany	1874
Literature	Jamadar 2007 M. Etiology, epidemiology and management of anthracnose of grapevine. PhD Thesis. UAS Dharwad.	USA	Illinois	1886
Literature	Jamadar 2007 M. Etiology, epidemiology and management of anthracnose of grapevine. PhD Thesis. UAS Dharwad.	USA	Indiana	1886
Literature	Brook P.J. Epidemiology of grapevine anthracnose caused by elsinoe ampelina . New zeland Journal of agrucultural research 11, 333-42	Australasia	New Zeland	1894
US DB	Gonzalez Fragoso, R. 1916. Bosquejo de una Florula Hispalense de Micromicetos. Trab. Mus. Nac. Ci. Nat., Ser. Bot. 10: 1-221. (40280)	Europe	Spain	1916
Literature	Anthracnose or black spot of the vine Dep of Afr , Victoria bulletin N 42	Australasia	Australia	1918
Literature	Jamadar 2007 M. Etiology, epidemiology and management of anthracnose of grapevine. PhD Thesis. UAS Dharwad.	South America	Argentina	1929
US DB	Gilman, J.C., and Archer, W.A. 1929. The Fungi of Iowa Parasitic on Plants. Iowa State Coll. J. Sci. 3: 299-507. (10325)	USA	Iowa	1929
Literature	Du Plessis, S.J. 1932. Anthracnose of the vine. Farming in South Africa 7: 104		South Africa	1932
US DB	Maneval, W.E. 1937. A List of the Missouri Fungi. Univ. Missouri Stud., Sci. Ser. 12: --. (11289)	USA	Missouri	1937
US DB	Jenkins, A.E., and Bitancourt, A.A. 1940-1963. Myrangiales Selecti Exsiccati. Nos. 1-550. Exsiccati set, NA pages. (3077)	USA	Florida	1940
US DB	Jenkins, A.E., and Bitancourt, A.A. 1940-1963. Myrangiales Selecti Exsiccati. Nos. 1-550. Exsiccati set, NA pages. (3077)	USA	Michigan	1940
US DB	Jenkins, A.E., and Bitancourt, A.A. 1940-1963. Myrangiales Selecti Exsiccati. Nos. 1-550. Exsiccati set, NA pages. (3077)	USA	Mississippi	1940
US DB	Jenkins, A.E., and Bitancourt, A.A. 1940-1963. Myrangiales Selecti Exsiccati. Nos. 1-550. Exsiccati set, NA pages. (3077)	USA	South carolina	1940
US DB	Jenkins, A.E., and Bitancourt, A.A. 1940-1963. Myrangiales Selecti Exsiccati. Nos. 1-550. Exsiccati set, NA pages. (3077)	USA	Texas	1940
Literature	Jamadar 2007 M. Etiology, epidemiology and management of anthracnose of grapevine. PhD Thesis. UAS Dharwad.	South America	Brazil	1943
Literature	Jamadar 2007 M. Etiology, epidemiology and management of anthracnose of grapevine. PhD Thesis. UAS Dharwad.	South America	Chile	1943
Literature	Jamadar 2007 M. Etiology, epidemiology and management of anthracnose of grapevine. PhD Thesis. UAS Dharwad.	South America	Paraguay	1943
Literature	Jamadar 2007 M. Etiology, epidemiology and management of anthracnose of grapevine. PhD Thesis. UAS Dharwad.	South America	Uruguay	1943
US DB	Larter, L.N.H., and Martyn, E.B. 1943. A preliminary list of plant diseases in Jamaica. Mycol. Pap. 8: 1-16. (23679)	Centra America	Jamaica	1943
US DB	Preston, D.A. 1945. Host index of Oklahoma plant diseases. Oklahoma Agric. Coll. Agric. Exp. Sta. Techn. Bull. T-21: 1-168. (2410)	USA	Oklahoma	1945
US DB	Wiehe, P.O. 1948. The plant diseases and fungi recorded from Mauritius. Mycol. Pap. 24: 1-39. (23736)	Indian Ocean	Mauritius	1948
Literature	Jamadar 2007 M. Etiology, epidemiology and management of anthracnose of grapevine. PhD Thesis. UAS Dharwad.	Middle East	Turkey	1950
Literature	Jamadar 2007 M. Etiology, epidemiology and management of anthracnose of grapevine. PhD Thesis. UAS Dharwad.	USA	USA	1950
US DB	Baker, R.E.D., and Dale, W.T. 1951. Fungi of Trinidad and Tobago. Mycol. Pap. 33: 1-123. (20455)	Africa	Trinidad and Tobago	1951
US DB	Jehle, R.A., Jenkins, A.E., and Jeffers, W.F. 1951. Spot anthracnoses known in Maryland and their distribution by counties. Pl. Dis. Reporter 35: 194-199. (2707)	USA	Maryland	1951
US DB	Greene, H.C. 1952. Notes on Wisconsin parasitic fungi. XV. Amer. Midl. Naturalist 48: 37-54. (849)	USA	Wisconsin	1952
US DB	Riley, E.A. 1960. A revised list of plant diseases in Tanganyika Territory. Mycol. Pap. 75: 1-42. (41818)	Africa	Tanzania	1960
US DB	Nattrass, R.M. 1961. Host lists of Kenya fungi and bacteria. Mycol. Pap. 81: 1-46. (6774)	Africa	Kenya	1961
US DB	Litzenberger, S.C., Farr, M.L., and Lip, H.T. 1962. A preliminary list of Cambodian plant diseases. Div. Agric. Nat. Res., USAID, Minist. Agric. Phnom-Penh, Cambodia, 29 pages. (24598)	Asia	Cambodia	1962
Literature	Jamadar 2007 M. Etiology, epidemiology and management of anthracnose of grapevine. PhD Thesis. UAS Dharwad.	Russia	Russia	1965
US DB	Gurunath Rao, V. 1966. An account of the market and storage diseases of fruits and vegetables in Bombay-Maharashtra India. Mycopathol. Mycol. Appl. 28: 165-176. (7216)	Asia	India	1966
US DB	Simmonds, J.H. 1966. Host index of plant diseases in Queensland. Queensland Department of Primary Industries, Brisbane : 111. (6767)	Australasia	Australia	1966
US DB	Whiteside, J.O. 1966. A revised list of plant diseases in Rhodesia. Kirkia 5: 87-196. (8318)	Africa	Zimbawe	1966
US DB	Benjamin, C.R., and Slot, A. 1969. Fungi of Haiti. Sydowia 23: 125-163. (6842)	Central America	Haiti	1969
US DB	Dennis, R.W.G. 1970. Kew Bulletin Additional Series III. Fungus Flora of Venezuela and Adjacent Countries. Verlag von J. Cramer, 531 pages. (24349)	South America	Venezuela	1970
Literature	Brook P.J. Epidemiology of grapevine anthracnose caused by elsinoe ampelina . New zeland Journal of agrucultural research 11, 333-42	Australasia	New Zeland	1973
US DB	Pantidou, M.E. 1973. Fungus-host index for Greece. Benaki Phytopathol. Inst., Kiphissia, Athens., 382 pages. (8187)	Europe	Greece	1973
US DB	Norse, D. 1974. Plant Diseases in Barbados. Phytopathol. Pap. 18: 1-38. (7284)	Central America	Barbados	1974
Literature	Ozoe, Studies on the ecology and control of black rot of grapevine. I. The primary occurrence of the disease and chemical control in the dormant period.	Asia	Japan	1976
US DB	Alvarez, M.G. 1976. Primer catalogo de enfermedades de plantas Mexicanas. Fitofilo 71: 1-169. (7848)	Central America	Mexico	1976
US DB	Anonymous 1979. List of plant diseases in Taiwan. Pl. Protect. Soc., Republ. of China, 404 pages. (8303)	Asia	Taiwan	1979
US DB	Tai, F.L. 1979. Sylloge Fungorum Sinicorum. Sci. Press, Acad. Sin., Peking, 1527 pages. (8097)	Asia	China	1979
US DB	Giatgong, P. 1980. Host Index of Plant Diseases in Thailand. Second Edition. Mycology Branch, Plant Pathology and Microbiology Division, Department of Agriculture and Cooperatives, Bangkok, Thailand -: 118. (44271)	Asia	Thailand	1980
US DB	Cannon, P.F., Hawksworth, D.L., and Sherwood-Pike, M.A.1985. The British Ascomycotina. An Annotated Checklist. Commonwealth Mycological Institute, Kew, Surrey, England, 302 pages. (6783)	Europe	United Kingdom	1985
US DB	Grand, L.F., Ed. 1985. North Carolina Plant Disease Index. North Carolina Agric. Res. Serv. Techn. Bull. 240: 1-157. (282)	USA	North Carolina	1985
US DB	Arnold, G.R.W. 1986. Lista de Hongos Fitopatogenos de Cuba. Ministerio de Cultura Editorial Cientifico-Tecnica, 207 pages. (8050)	Central America	Cuba	1986
Literature	Jamadar 2007 M. Etiology, epidemiology and management of anthracnose of grapevine. PhD Thesis. UAS Dharwad.	Asia	Japan	1989
Literature	Jamadar 2007 M. Etiology, epidemiology and management of anthracnose of grapevine. PhD Thesis. UAS Dharwad.	Europe	Italy	1989
Literature	Jamadar 2007 M. Etiology, epidemiology and management of anthracnose of grapevine. PhD Thesis. UAS Dharwad.	Middle East	Turkey	1989
US DB	Greuter, W., Poelt, J., and Raimondo, F.M. 1991. A checklist of Sicillian fungi. Bocconea 2: 222. (45968)	Europe	Italy, sicily	1991
US DB	Lu, B., Hyde, K.D., Ho, W.H., Tsui, K.M., Taylor, J.E., Wong, K.M., Yanna, and Zhou, D. 2000. Checklist of Hong Kong Fungi. Fungal Diversity Press, Hong Kong, 207 pages. (34650)	Asia	Hong kong	2000
US DB	Huseyinov, E., and Selcuk, F. 2001. Contribution to study of mycoflora of Turkey I. Coelomycetes of orders Melanconiales and Sphaeropsidales on forest trees and shrubs in the Black Sea coast (Rize and Trabzon Provinces). Mikol. Fitopatol. 35(1): 28-33. (39160)	Middle East	Turkey	2001
US DB	Cho, W.D., and Shin, H.D., Eds. 2004. List of plant diseases in Korea. Fourth edition. Korean Society of Plant Pathology, 779 pages. (39503)	Asia	Korea	2004
CABI	CABI/EPPO, 2006	Europe	Montenegro	2006
CABI	CABI/EPPO, 2006	Europe	Serbia	2006
CABI	CABI/EPPO, 2006	Former USSR		2006
CABI	CABI/EPPO, 2006	Yugoslavia (former)		2006
CABI	CABI/EPPO, 2006; EPPO, 2014	Middle East	Afghanistan	2006
CABI	CABI/EPPO, 2006; EPPO, 2014	Australasia	Austria	2006
CABI	CABI/EPPO, 2006; EPPO, 2014	Europe	Belgium	2006
CABI	CABI/EPPO, 2006; EPPO, 2014	Asia	Bermuda	2006
CABI	CABI/EPPO, 2006; EPPO, 2014	Europe	Bulgaria	2006
CABI	CABI/EPPO, 2006; EPPO, 2014	Canada	Canada	2006
CABI	CABI/EPPO, 2006; EPPO, 2014	Asia	Colombia	2006
CABI	CABI/EPPO, 2006; EPPO, 2014	Central America	Costa Rica	2006
CABI	CABI/EPPO, 2006; EPPO, 2014	Central America	Dominican Republic	2006
CABI	CABI/EPPO, 2006; EPPO, 2014	Europe	France	2006
CABI	CABI/EPPO, 2006; EPPO, 2014	Asia	French Polynesia	2006
CABI	CABI/EPPO, 2006; EPPO, 2014	Middle East	Iran	2006
CABI	CABI/EPPO, 2006; EPPO, 2014	Asia	Korea, Republic of	2006
CABI	CABI/EPPO, 2006; EPPO, 2014	Africa	Madagascar	2006
CABI	CABI/EPPO, 2006; EPPO, 2014	Europe	Malta	2006
CABI	CABI/EPPO, 2006; EPPO, 2014	Africa	Morocco	2006
CABI	CABI/EPPO, 2006; EPPO, 2014	Africa	Mozambique	2006
CABI	CABI/EPPO, 2006; EPPO, 2014	Asia	Myanmar	2006
CABI	CABI/EPPO, 2006; EPPO, 2014	Europe	Netherlands	2006
CABI	CABI/EPPO, 2006; EPPO, 2014	Asia	Pakistan	2006
CABI	CABI/EPPO, 2006; EPPO, 2014	Australasia	Papua New Guinea	2006
CABI	CABI/EPPO, 2006; EPPO, 2014	South America	Peru	2006
CABI	CABI/EPPO, 2006; EPPO, 2014	Europe	Poland	2006
CABI	CABI/EPPO, 2006; EPPO, 2014	Europe	Portugal	2006
CABI	CABI/EPPO, 2006; EPPO, 2014	Central America	Puerto Rico	2006
CABI	CABI/EPPO, 2006; EPPO, 2014	Europe	Romania	2006
CABI	CABI/EPPO, 2006; EPPO, 2014	Europe	Slovenia	2006
CABI	CABI/EPPO, 2006; EPPO, 2014	Europe	Switzerland	2006
CABI	CABI/EPPO, 2006; EPPO, 2014	USA	USA	2006
CABI	CABI/EPPO, 2006; EPPO, 2014	Africa	Zambia	2006
Literature	Jamadar 2007 M. Etiology, epidemiology and management of anthracnose of grapevine. PhD Thesis. UAS Dharwad.	Europe
CABI	https://www.cabi.org/cpc/datasheet/20773
USDA	https://nt.ars-grin.gov/fungaldatabases/new_allView.cfm?whichone=all&thisName=Elsinoe%20ampelina&organismtype=Fungus&fromAllCount=yes
