# Supplementary material for: Emergent Ascomycetes in Viticulture: An Interdisciplinary Overview
Source: Front Plant Sci. 2019 Nov 22;10:1394. doi: 10.3389/fpls.2019.01394 (PMC6883492; doi:10.3389/fpls.2019.01394)
Supplement: Supplementary file 4 [file Table_2.xlsx]

## Sheet: Table_S2.A
Supplementary Table 2. Transcriptomic, proteomic and metabolomic studies elucidating the molecular interactions between Vitisspecies and emerging ascomycete.
A) E. necator
Gene or Metabolite	Description	Comments	Taxon	Genotype	Defense Response	Organ	Analysis	Approach	Time point	Reference
PR proteins, e.g. chitinases (PR-2), glucanases (PR-3) and thaumatin-like (TL) proteins (PR-5)	Pathogenesis-Related protein	PM-induced expression of some PR genes, including a chitinase (VvChi3), a glucanase (VvGlub) and a thaumatin-like protein (VvTL2)	V. vinifera spp. sativa	Sultana, Cabernet Sauvignon	Susceptible	Leaves, berries	Transcript, Protein		Pre-veraison for berries	Jacobs et al., 1999
VvGLP3	Germin-like protein 3	Expression induced only by PM. Accumulated specifically in PM-infected regions; targeted to the cell wall, superoxide dismutase activity, putative role in preventing pathogen penetration?	V. vinifera spp. sativa	Chardonnay	Susceptible	Leaves, berries	Transcript, protein		3 different phenological stages	Godfrey et al., 2007
VvGLP4	Germin-like protein 4	PM-induced expression. Low-level induction also in response to P. viticola infection
			V. vinifera spp. sativa	Cabernet Sauvignon	Susceptible	Leaves	Transcript	Affymetrix Vitis GeneChip		Fung et al., 2007
			V. aestivalis	Norton	Resistant
			V. vinifera spp. sativa	Cabernet Sauvignon	Susceptible	Leaves	Transcript, metabolite	Affymetrix Vitis GeneChip	0, 4, 8, 12, 24, 48 hpi	Fung et al., 2008
			V. aestivalis	Norton	Resistant
			V. vinifera spp. sativa	Cabernet Sauvignon	Susceptible	Leaves	Transcript	Suppression Subtractive Hybridization (SSH) cDNA library	0, 4, 8, 12, 24, 48 hpi	Fekete et al., 2009
			V. pseudoreticulata	Baihe-35-1	Resistant	Leaves	Transcript	cDNA library	1, 2, 3, 4, 5, 6 , 7 dpi	Xu et al., 2009
VaEDS1, VvEDS1	Orthologs of Arabidopsis thaliana ENHANCED DISEASE SUSCEPTIBILITY1	EDS1-like genes family is expanded in grapevine. EDS1-like paralogs are differentially regulated. In general, constitutively upregulated in the resistant variety, PM-induced in the susceptible one. Both VaEDS1 and VvEDS1 cDNAs are able to complement the Arabidopsis eds1-1 mutant.	V. aestivalis	Norton	Resistant	Leaves	Transcript, protein	Affymetrix Vitis GeneChip (Fung et al., 2008)		Gao et al., 2010
			V. vinifera spp. sativa	Cabernet Sauvignon	Susceptible
VpWRKY1, VpWRKY2	WRKY domain transcription factor	PM-induced expression in all the genotypes tested. Correlation between VpWRKY1 expression level and genotype resistance. Overexpression in Arabidopsis plants enhances resistance to Erysiphe (or Golovinomyces) cichoracearum, causal agent of PM. They regulate the expression levels of defence-related genes in Arabidopsis and grapevine.	V. pseudoreticulata	Baihe-35-1, Baihe-13, Baihe-13-1, 6-12-6, Guangxi-1	Resistant	Leaves	Transcript, metabolite	cDNA library (Zhu et al., 2012a)	0, 6, 12, 24, 48, 72, 96, 120 hpi	Li et al., 2010
			V. pseudoreticulata	Guangxi-2, Hunan-1, 6-12-2, Shangnan-2, Baihe-35-2	Susceptible
			V. vinifera spp. sativa	Carignane	Susceptible
			V. vinifera spp. sativa	Cabernet Sauvignon	Susceptible	Leaves	Protein	iTRAQ	24, 36, 48, 72 hpi	Marsh et al., 2010
VpSTS	Stilbene synthase	Functional characterization: promoter deletions tested through transient transformation in grapevine and tobacco leaves and subsequent infection with Uncinula necator and Alternaria alternata.	V. pseudoreticulata	Baihe-35-1	Resistant	-	Transcript	cDNA library (Zhu et al., 2012a)		Xu et al., 2010a
VpPR10	Pathogenesis-Related protein 10	PM-responsive expression	V. pseudoreticulata	Baihe-35-1	Resistant	Leaves	Transcript, protein	cDNA library	24, 48, 72, 96, 120 hpi	Xu et al., 2010b
VpGLOX	Glyoxal oxidase	PM-induced expression. Transient expression in grapevine leaves correlates with suppression of PM hyphal development	V. pseudoreticulata	Baihe-35-1	Resistant	Leaves		mRNA differential display		Guan et al., 2011
			V. pseudoreticulata	Guangxi-2	Susceptible
VpRFP1, VvRFP1	C4C4-type RING finger protein	PM-responsive expression. VpRFP1 is rapidly induced in resistant genotype, whereas VpRFP1 is down-regulated in susceptible genotype. Overexpression in Arabidopsis plants enhances resistance to G. cichoracearumand Pseudomonas syringae pv. tomato DC3000. Higher expression levels of some defence-related genes (AtPR1 and AtPR2) can be observed in the infected tissues.	V. pseudoreticulata	Baihe-35-1	Resistant	Leaves	Transcript, protein	cDNA library	0, 12, 24, 48, 72, 96, 120, 144 hpi	Yu et al., 2011
			V. vinifera spp. sativa	Carignane	Susceptible
STS	Stilbene synthase	Expression patterns in resistant and susceptible genotypes and promoter activity in response to pathogen.	V. pseudoreticulata	Baihe-35-1	Resistant	Leaves	Transcript		0, 24, 48, 72, 96, 120, 144 hpi	Xu et al., 2011
			V. vinifera spp. sativa	Thompson Seedless	Susceptible
			V. vinifera spp. sativa	Carignane	Susceptible
STS8, STS13, STS16, STS17, STS22, STS23, STS27, STS31	Stilbene synthase	Expression analyses in different tissues and developmental stages and in response to the pathogen. Trans-resveratrol content quantification. Expression levels increased in susceptible variety, whereas remained unchanged in Norton in response to PM infection.	V. aestivalis	Norton	Resistant	Leaves, berries	Transcript, metabolite		0, 24, 48 hpi	Dai et al., 2012
			V. vinifera spp. sativa	Cabernet Sauvignon	Susceptible
		SSH library from leaves of resistant genotype. Expression of selected genes in response to the pathogen in ‘Shang-24’ is quicker and more intense than in the susceptible ‘Hunan-1’.	V. quinquangularis	Shang-24	Resistant	Leaves	Transcript	Suppression Subtractive Hybridization (SSH) cDNA library	0, 6, 12, 24, 48, 72, 96, 120 hpi	Gao et al., 2012a
			V. pseudoreticulata	Hunan-1	Susceptible			Suppression subtractive hybridization (SSH) cDNA library
VpALDH2B4	Aldehyde dehydrogenase	Expression induced by pathogens (E. necator, P. viticola). Overexpression in Arabidopsis results in hypersensitive response-like cell death and enhances resistance to Hyaloperonospora arabidopsidisand G. cichoracearum, causal agents of downy mildew and PM, respectively.	V. pseudoreticulata	Baihe-35-1	Resistant	Leaves	Transcript, protein	mRNA differential display	0, 12, 24, 48, 72, 120 hpi	Wen et al., 2012 (Wang et al., 2007)
VpWRKY3	WRKY domain transcription factor	PM-induced expression. Overexpression in tobacco increases resistance to Ralstonia solanacearum.	V. pseudoreticulata	Baihe-35-1	Resistant	Leaves	Transcript	cDNA library	1, 2, 3, 4, 5, 6, 7 dpi	Zhu et al., 2012a
VpNAC1	NAC transcription factor	PM-induced expression. Overexpression in tobacco enhances resistance to E. cichoracearum and Phytophthora parasitica var. nicotianae Tucker.	V. pseudoreticulata	Baihe-35-1	Resistant	Leaves	Transcript	cDNA library (Zhu et al., 2012a)		Zhu et al., 2012b
			V. vinifera spp. sativa	Touriga Nacional	Susceptible	Leaves	Transcript	Suppression Subtractive Hybridization (SSH) cDNA library	30 dpi	Borges et al., 2013
VpRFP1, VvRFP1	C4C4-type RING finger protein	Characterization of promoters activity in response to the pathogen. Transgenic Arabidopsis plants expressing VpRFP1 under its own promoter show enhanced resistance to P. syringae pv. tomato DC3000 and activation of some defence-related genes.	V. pseudoreticulata	Baihe-35-1	Resistant	-		cDNA library (Zhu et al., 2012a; Yu et al., 2011)		Yu et al., 2013a
			V. vinifera spp. sativa	Carignane	Susceptible
VpEIRP1	E3 ubiquitin ligase E. necator-induced C3HC4-type Really Interesting New Gene (RING) finger protein 1	PM-induced expression. Overexpression in Arabidopsis confers enhanced resistance to G. cichoracearum and P. syringae pv tomato DC3000. It probably activates plant resistance mechanisms by mediating degradation of VpWRKY11.	V. pseudoreticulata	Baihe-35-1	Resistant	Leaves	Transcript	cDNA library (Zhu et al., 2012a)		Yu et al., 2013b
VpWRKY11	WRKY domain transcription factor	PM-induced expression. Identified as interactor of VpEIRP1.	V. pseudoreticulata	Baihe-35-1	Resistant			Yeast two-hybrid screening
VpERF genes	Ethylene response factor	PM-responsive. Overexpression of VpERF2 and VpERF3 in transgenic tobacco plants enhances resistance to Ralstonia solanacearum and Phytophtora parasitica var. nicotianae Tucker.	V. pseudoreticulata	Baihe-35-1	Resistant	-	Transcript	cDNA library (Zhu et al., 2012a)		Zhu et al., 2013
VvWRKY family	WRKY domain transcription factor	Expression analysis performed on PM-infected leaves to validate and integrate microarray data.	V. aestivalis	Norton	Resistant	Leaves	Transcript	Analysis of publicly available grapevine databases	0, 4, 12, 24 hpi	Wang et al., 2014
			V. vinifera spp. sativa	Cabernet Sauvignon	Susceptible	Leaves
			V. pseudoreticulata	Baihe-35-1	Resistant	Leaves	Transcript	RNA-seq analysis	1, 2, 3, 4, 5, 6, 7 dpi	Weng et al., 2014
VvNPF3.2	NITRATE TRANSPORTER1 / PEPTIDE TRANSPORTER FAMILY	PM-induced expression in susceptible variety. Low-affinity transporter for nitrate and nitrite.	V. vinifera spp. sativa	Cabernet Sauvignon	Susceptible	Leaves		Affymetrix Vitis GeneChip (Fung et al., 2008)	0, 24 , 48 hpi	Pike et al., 2014
			V. aestivalis	Norton	Resistant
trans-Resveratrol			V. quinquangularis Rehd.	Danfeng-2, Taishan-12, 83-4-96, Shangnan-24		Berries	Metabolite	HPLC		Shi et al., 2014
			V. ficifolia Bunge	Weinan-3
			V. amurensis Rupr.	Shuangyou, Zuoshan-1, Zuoshan-2
			V. piasezkii Maxim.	Liuba-7
			V. pseudoreticulata W.T.Wang	Hunan-1, Guangxi-1
			V. thunbergii Sieb.et Zucc	Anlin-3
			V. yeshanensis J.X.Chen	Yanshan-1
			V. vinifera spp. sativa	Ugni Blanc, Pinot Noir, Carignane, Cabernet Sauvignon
STS family; trans-Resveratrol			V. quinquangularis	Danfeng-2	Resistant	Leaves, berries	Transcript, metabolite	Real-time PCR; HPLC	Different time points
			V. vinifera spp. sativa	Pinot Noir	Susceptible
VpPR10-1	Pathogenesis-Related protein 10	Transient expression in V. vinifera leaves enhances resistance to PM. Nuclease activity, investigated using also protein mutated versions.	V. pseudoreticulata	Baihe-35-1	Resistant	-	Protein	cDNA library (Xu et al., 2010b)		Xu et al., 2014
REN1-associated genes			V. vinifera spp. sativa	Carignane	Susceptible	Leaves	Transcript	RNA-seq analysis	1 and 5 dpi	Amrine et al., 2015
			V. vinifera spp. sativa	Late Vavilov	Mid-Susceptible
			V. vinifera spp. sativa	Husseine, Khalchili, Sochal	Mid-Resistant
			V. vinifera spp. sativa	Karadzhandal	Resistant
			V. vinifera spp. sylvestris	O34-16, DVIT3351.27	Resistant
			V. pseudoreticulata	Baihe-13-1	Resistant	Leaves	Transcript	RNA-seq analysis	0, 6, 12, 24, 48, 72, 96, 120 hpi	Jiao et al., 2015
			V. pseudoreticulata	Hunan-1	Susceptible
			V. quinquangularis	Shang-24	Resistant
VpCN	Disease resistance protein RxCC-like-NB-ARC	PM-induced expression. Arabidopsis phenotypically normal transgenic lines overexpressing VpCN show enhanced resistance to G. cichoracearum and P. syringae pv. tomato DC3000.	V. pseudoreticulata	Baihe-35-1	Resistant	Leaves	Transcript	real-time PCR analysis (Weng et al., 2014)		Wen et al., 2015
VqSTS6	Stilbene synthase	Overespression in transgenic V. vinifera cv. Thompson Seedless lines increases the content of trans-resveratrol and other stilbene compound and enhances resistance to PM.	V. quinquangularis	Danfeng-2	Resistant	-	Transcrit, protein	Western blot and qRT-PCR (Shi et al., 2014)		Cheng et al., 2016
VpPR4-1	Pathogenesis-Related protein 4	PM-induced expression. Overespression in transgenic V. vinifera cv. Red Globe lines enhances resistance to PM and affects the expression of related defense genes.	V. pseudoreticulata	Baihe-35-1	Resistant	Leaves	Transcript			Dai et al., 2016
vvi-NewmiR2118 (MIR2118)	miRNA	Expression decreases quickly and strongly following PM infection. Predicted targets are NBS-LRR disease resistance genes.	V. pseudoreticulata	Baihe-35-1	Resistant	Leaves	small RNA	small RNA high-throughput sequencing	0, 12, 24, 48, 72, 96, 120, 144 hpi	Han et al., 2016
VfMlo-like gene family	Powdery mildew resistance locus o-like	Characterization of the gene family. Expression analysis in response to pathogens infection (e.g. E. necator, E. ampelina)	V. flexuosa	VISKO001	Resistant	Leaves	Transcript	RT-qPCR analysis (Ahn et al., 2014a)	0, 1, 6, 12, 24, 48 hpi	Islam and Yun, 2016a
VpSTS, VvSTS	Stilbene synthase	Overexpression of VpSTS (unlike VvSTS) in Arabidopsis confer accumulation of stilbenes and resistance against G. cichoracearum. VpSTS promoter responds to salicylic acid (SA) and to the pathogen-associated molecular pattern (PAMP) flg22.	V. pseudoreticulata	Baihe-35-1	Resistant	-	Transcript			Jiao et al., 2016
			V. vinifera spp. sativa	Carignane	Susceptible
			V. vinifera spp. sativa	Cabernet Sauvignon	Susceptible	Leaves	Transcript	Affymetrix V. vinifera Genome Array	11 dpi	Toth et al,. 2016
VqDUF642	Domain of Unknown Function 642	Localized to the cell wall. Overexpression in transgenic Thompson Seedless grapevine plants enhances resistance to PM and Botrytis cinerea and increases expression of some defense-related genes.	V. quinquangularis	Danfeng-2	Resistant	Leaves, berries	Transcrit, protein			Xie and Wang, 2016
VpUR9	RING-type ubiquitin ligase gene	PM-induced expression. Overexpression in transgenic V. vinifera cv. Red Globe lines suppresses the resistance to PM and affects the expression of disease-resistant associated genes	V. pseudoreticulata	Baihe-35-1	Resistant	Leaves	Transcript	cDNA library (Yu et al., 2013b)		Dai et al., 2017
VqMAPKKK38	Raf-like Mitogen-activated protein kinase kinase kinase	PM-induced expression. It positively regulates stilbene synthase transcription and stilbene accumulation.	V. quinquangularis	Danfeng-2	Resistant	Leaves	Transcript, metabolite		0, 12, 24, 48, 72, 96, 120 hpi	Jiao et al., 2017
VpEIFP1	F-box/Kelch-repeat protein	Strongly induced by PM infection. Overexpression in arabidopsis and grapevine enhances resistance to G. cichoracearum and E. necator, respectively. Component of SCF E3 ubiquitin ligase complex.	V. pseudoreticulata	Baihe-35-1	Resistant	Leaves	Transcrit, protein	cDNA library (Zhu et al., 2012a)	0, 6, 12, 24, 36, 48, 72, 96 hpi	Wang et al., 2017a
VpRH2	RING-H2-type ubiquitin ligase	VpRH2 is induced by PM inoculation, whereas VvRH2 is down-regulated. Interactor of the Glycine-rich RNA-binding Protein VpGRP2A. Transgenic Thompson Seedless grapevine lines overexpressing VpRH2 show enhanced PM resistance and higher transcript levels of some defense-related genes following pathogen inoculation.	V. pseudoreticulata	Baihe-35-1	Resistant	Leaves	Transcript	cDNA library (Zhu et al., 2012a)	0, 6, 12, 24, 48, 72, 96, 120 hpi	Wang et al., 2017b
			V. vinifera spp. sativa	Thompson seedless	Susceptible
VqWRKY52	WRKY domain transcription factor	PM- and SA-induced expression. Arabidopsis transgenic lines overespressing VqWRKY52 show enhanced resistance to G. cichoracearum and P. syringae pv. tomato DC3000, but increased susceptibility to B. cinerea, and strongly induced cell death.	V. quinquangularis	Shang-24	Resistant	Leaves	Transcript	RNA-seq analysis (Jiao et al., 2015)		Wang et al., 2017c
VaSTS19	Stilbene synthase	PM-induced expression. Transgenic Arabidopsis lines overespressing VaSTS19 show enhanced resistance to G. cichoracearum and B. cinerea, but increased susceptibility to P. syringae pv. tomato DC3000. Moreover they express several genes related to SA-mediated signaling at higher levels compared with nontransgenic plants in response to PM.	V. amurensis Rupr.	Tonghua-3	Resistant	Leaves	Transcript	quantitative real-time PCR (qRT-PCR)	0, 6, 12, 24, 48, 72, 96 hpi	Wang et al., 2017d
VpTNL1	TIR-NB-ARC-LRR R protein	PM-induced expression. Arabidopsis phenotypically normal transgenic lines overexpressing VpTNL1 show enhanced resistance to G. cichoracearum and P. syringae pv. tomato DC3000. Similarly, overexpression in tobacco confer enhanced resistance to E. cichoacearum. Identification in the promoter of the elements involved in transcriptional regulation in response to PM infection and SA treatment.	V. pseudoreticulata	Baihe-35-1	Resistant	Leaves	Transcript	RNA-seq analysis (Weng et al., 2014)	0, 6, 12, 24, 48, 72, 96 hpi	Wen et al., 2017
VvTLPgene family	Thaumatin-like protein (TLP)	Characterization of the V. vinifera TLP gene family. Expression analysis in resistant and susceptible species infected with E. ampelina, E. necator or B. cinerea. TLP29 expression increases in reponse to all the pathogens tested. Over-expression of the homolog of TLP29 from V. quinquangularis (VqTLP29) in Arabidopsis enhances resistance to G. cichoracearum and P. syringae pv. tomato DC3000, but d…	V. vinifera	Red Globe	Susceptible	Leaves	Transcript	Database analysis. RT-qPCR analysis	0, 6, 12, 24, 48, 72, 96, 120 hpi	Yan et al., 2017
VqTLP29			V. quinquangularis	Shang-24	Resistant
			V. pseudoreticulata	Hunan-1	Susceptible
VqJAZ7	Jasmonate ZIM-domain (JAZ) transcriptional repressor	Overexpression in Arabidopsis enhances resistance to G. cichoracearum and activates SA signaling, but also enhances susceptibility against B. cinerea and Pst DC3000 bacteria	V. quinquangularis	Shang-24	Resistant	-	Transcript			Hanif et al., 2018
NBS-LRRfamily	Nucleotide Binding Sites-Leucine Rich Repeats proteins	Identification and characterization of family members responsive to PM.	V. vinifera spp. sativa	DVIT3351.27, Husseine, O34–16, Karadzhandal, Khalchili, Late vavilov, Sochal	From mid-susceptible to resistant	-	Transcript	Analysis of publicly available databases (e.g. Amrine et al., 2015)		Goyal et al., 2019
				Carignane, Thompson seedless	Susceptible

## Sheet: S2.B
Supplementary Table 2. Transcriptomic and proteomic studies elucidating the molecular interactions between Vitis species and emerging ascomycete.
B) E. ampelina
Gene or Metabolite	Description	Comments	Taxon	Genotype	Defense Response	Organ	Analysis	Approach	Time point	Reference
			Vitis interspecific crossing (Florida hybrids)	Lake Emerald, Blue Lake	Tolerant	Leaves	Protein	2D-PAGE gel, HPLC, QSTAR XL hybrid LC/MS/MS		Vasanthaiah et al., 2009
		No induction of new proteins in susceptible cultivars.	Vitis interspecific crossing (Florida hybrids)	Blanc du Bois, Suwannee	Susceptible
			Muscadinia (or Vitis) rotundifolia (muscadine grape)	cv. Carlos	Tolerant			SDS-PAGE
ATP Synthase, GS	Adenosine Triphosphate Synthase beta subunit, Glutamine Synthetase	Expressed in tolerant cultivars only upon E. ampelina infection. ATP synthase is probably involved in phytotoxins detoxification. GS is involved in nitrogen synthesis and production of glutathione, an antioxidant protein with a key regulatory role in the expression of several defense-related genes.
Rubisco	Ribulose 1-5 bisphosphate-carboxylase	Completely absent in infected susceptible genotypes. On the contrary, expression was observed in tolerant cultivars even after infection; however, expression levels were lower in infected leaf tissues.
			Vitis interspecific crossing (Florida hybrids)	Lake Emerald, Blue Lake	Tolerant	Leaves	Transcript	Differential Display RT-PCR analysis	0–5 dpi	Vasanthaiah et al., 2010
			Vitis interspecific crossing (Florida hybrids)	Blanc du Bois, Suwannee	Susceptible
CHI	Chitinase	Defense; following pathogen infection is induced only in tolerant genotypes, completely absent in susceptible genotypes.						real time PCR analysis
STS	Stilbene Synthase	Defense; induced in tolerant genotypes following pathogen infection. However, expression was also found at low levels in susceptible cultivars						real time PCR analysis
	Transcription factor, Protein kinase, Sugar kinase genes	Signal transduction; uniquely expressed in tolerant cultivars upon E. ampelina infection
			M. rotundifolia	54 cultivars, ranging from tolerant to highly-susceptible		Leaves	Symptoms	Field evaluation	Two consecutive years	Louime et al., 2011
STS, CHS, CHI, PGIP, LIP	Stilbene Synthase, Chalcone Synthase (CHS), Chitinase (CHI), Polygalacturonase Inhibiting Protein (PGIP), Lipid Transfer Protein (LIP)	Expression detected only in tolerant cultivars.		Tolerant and susceptible cultivars randomly selected from the 54 previously observed	from susceptible to tolerant	Leaves	Transcript	real-time PCR	0, 2, 24, 48, 96 hpi
			V. coignetiae		Resistant	Leaves	Transcript	cDNA library		Choi et al., 2011
		SSH library from leaves of V.quinquangularis. Expression of 20 selected genes in response to the pathogen in ‘Shang-24’ is quicker and more intense than in the susceptible ‘Red Globe’.	V. quinquangularis	Shang-24	Resistant	Leaves	Transcript	Suppression Subtractive Hybridization (SSH) library	SSH: 6, 12, 24, 48, 72, 120 hpi	Gao et al., 2012b
			V. vinifera	Red Globe	Susceptible
			V. flexuosa	VISKO001	Resistant	Leaves	Transcript	RNA-seq analysis	24 hpi	Ahn et al., 2014a
VfGlu gene family	β-1,3-glucanase	Characterization of the gene family. Expression analysis in response to pathogens infection (e.g. E. ampelina, C. acutatum)	V. flexuosa	VISKO001	Resistant	Leaves	Transcript	RT-qPCR analysis (Ahn et al., 2014a)	0, 1, 6, 24, 48 hpi	Ahn et al., 2014b
VfRPS5-like gene family	Resistance to Pseudomonas syringae 5 (RPS5), member of the NBS-LRR family	Characterization of the gene family. Expression analysis in response to pathogens infection (e.g. E. ampelina, C. acutatum, C. gloesporioides )	V. flexuosa	VISKO001	Resistant	Leaves	Transcript	RT-qPCR analysis (Ahn et al., 2014a)	0, 1, 6, 12, 24, 48 hpi	Islam et al., 2015a
VfRLK gene family	Receptor-like protein kinase	Characterization of the gene family. Expression analysis in response to pathogens infection (e.g. E. ampelina, C. gloesporioides)	V. flexuosa	VISKO001	Resistant	Leaves	Transcript	RT-qPCR analysis (Ahn et al., 2014a)	0, 1, 6, 12, 24, 48 hpi	Islam et al., 2015b
VfMlo-like gene family	Powdery mildew resistance locus o-like	Characterization of the gene family. Expression analysis in response to pathogens infection (e.g. E. necator, E. ampelina)	V. flexuosa	VISKO001	Resistant	Leaves	Transcript	RT-qPCR analysis (Ahn et al., 2014a)	0, 1, 6, 12, 24, 48 hpi	Islam and Yun, 2016a
VfCXE gene family	Carboxylesterase	Characterization of the gene family. Expression analysis in response to pathogens infection (e.g. E. ampelina)	V. flexuosa	VISKO001	Resistant	Leaves	Transcript	RT-qPCR analysis (Ahn et al., 2014a)	0, 1, 6, 12, 24, 48 hpi	Islam and Yun, 2016b
VfGST gene family	Glutathione S-transferase	Characterization of the gene family. Expression analysis in response to pathogens infection (e.g. E. ampelina)	V. flexuosa	VISKO001	Resistant	Leaves	Transcript	RT-qPCR analysis (Ahn et al., 2014a)	0, 1, 6, 12, 24, 48 hpi	Ahn et al., 2016
VfEDL1, VfEDL2, VfEDL3	Enhanced Disease Susceptibility 1 (EDS1)-like1	Characterization of the genes. Expression analysis in response to pathogen infections. VfEDL2 and VfEDL3 show additional resistant responses against E. ampelina infection.	V. flexuosa	VISKO001	Resistant	Leaves	Transcript	RT-qPCR analysis (Ahn et al., 2014a)	0, 1, 6, 12, 24, 48 hpi	Islam and Yun, 2017
VvTLPgene family	Thaumatin-like protein (TLP)	Characterization of the V. vinifera TLP gene family. Expression analysis in resistant and susceptible species infected with E. ampelina, E. necator or B. cinerea. TLP29 expression increases in reponse to all the pathogens tested. Over-expression of the homolog of TLP29 from V. quinquangularis (VqTLP29) in Arabidopsis enhances resistance to G. cichoracearum and P. syringae pv. tomato DC3000, but d…	V. vinifera	Red Globe	Susceptible	Leaves	Transcript	Analysis of publicly available grapevine databases. RT-qPCR expression analysis	0, 6, 12, 24, 48, 72, 96, 120 hpi	Yan et al., 2017
VqTLP29			V. quinquangularis	Shang-24	Resistant
			V. pseudoreticulata	Hunan-1	Susceptible
